# Supplementary material for: Minimally Invasive Percutaneous Techniques for the Treatment of Cervical Disc Herniation: A Systematic Review and Meta-Analysis
Source: J Clin Med. 2025 May 8;14(10):3280. doi: 10.3390/jcm14103280 (PMC12112353; doi:10.3390/jcm14103280)
Supplement: Supplementary file 1 [file jcm-14-03280-s001.zip]

Archive with 1 entries (1 files):
- jcm-3564897-supplementary.pdf
